# Supplementary material for: Impact of Diabetes on Short-Term and Long-Term Outcomes of Ampullary Adenocarcinoma Patients after Curative Pancreatoduodenectomy
Source: Curr Oncol. 2022 Sep 20;29(10):6724–34. doi: 10.3390/curroncol29100528 (PMC9600143; doi:10.3390/curroncol29100528)
Supplement: Supplementary file 1 [file curroncol-29-00528-s001.zip]

Archive with 1 entries (1 files):
- curroncol-1897223-supplementary.pdf
